# Supplementary material for: Scalable single-cell profiling of chromatin modifications with sciCUT&Tag
Source: Nat Protoc. Author manuscript; Available in PMC 2024 Jul 8. (PMC11229882; doi:10.1038/s41596-023-00905-9)
Supplement: Supplementary Table 4 [file NIHMS1990485-supplement-Supplementary_Table_4.xlsx]

## Sheet: Sheet1
Sample Name	Pooling	sci_i7_Ad	sci_i7_Ad_seq	sci_i5_Ad	sci_i5_Ad_seq	Tn5_s7	Tn5_s7_seq	Tn5_s5	Tn5_s5_seq	Expected # total reads (M)	Expected # PE reads (M)	Lane	Ad2.start	Ad2.end	Ad1.start	Ad1.end
DJ_Hs_PBMC_K4me123_DJ_	0.0102667	sci2.1-72		sci1.1-72		P7_i7_1	ATTACTCG	P5_i5_1	TATAGCCT	1.925	1.54	1	1	72	1	72
DJ_Hs_PBMC_K4me123_DJ_	0.0102667	sci2.1-72		sci1.1-72		P7_i7_1	ATTACTCG	P5_i5_2	ATAGAGGC	1.925	1.54	1	1	72	1	72
DJ_Hs_PBMC_K4me123_DJ_	0.0102667	sci2.1-72		sci1.1-72		P7_i7_1	ATTACTCG	P5_i5_3	CCTATCCT	1.925	1.54	1	1	72	1	72
DJ_Hs_PBMC_K4me123_DJ_	0.0102667	sci2.1-72		sci1.1-72		P7_i7_1	ATTACTCG	P5_i5_9	TTCTCGTA	1.925	1.54	1	1	72	1	72
DJ_Hs_PBMC_K4me123_DJ_	0.0102667	sci2.1-72		sci1.1-72		P7_i7_1	ATTACTCG	P5_i5_5	AGGCGAAG	1.925	1.54	1	1	72	1	72
DJ_Hs_PBMC_K4me123_DJ_	0.0102667	sci2.1-72		sci1.1-72		P7_i7_1	ATTACTCG	P5_i5_6	TAATCTTA	1.925	1.54	1	1	72	1	72
DJ_Hs_PBMC_K4me123_DJ_	0.0102667	sci2.1-72		sci1.1-72		P7_i7_1	ATTACTCG	P5_i5_7	CAGGACGT	1.925	1.54	1	1	72	1	72
DJ_Hs_PBMC_K4me123_DJ_	0.0102667	sci2.1-72		sci1.1-72		P7_i7_1	ATTACTCG	P5_i5_8	GTACTGAC	1.925	1.54	1	1	72	1	72
DJ_Hs_PBMC_K4me123_DJ_	0.0102667	sci2.1-72		sci1.1-72		P7_i7_2	TCCGGAGA	P5_i5_1	TATAGCCT	1.925	1.54	1	1	72	1	72
DJ_Hs_PBMC_K4me123_DJ_	0.0102667	sci2.1-72		sci1.1-72		P7_i7_2	TCCGGAGA	P5_i5_2	ATAGAGGC	1.925	1.54	1	1	72	1	72
DJ_Hs_PBMC_K4me123_DJ_	0.0102667	sci2.1-72		sci1.1-72		P7_i7_2	TCCGGAGA	P5_i5_3	CCTATCCT	1.925	1.54	1	1	72	1	72
DJ_Hs_PBMC_K4me123_DJ_	0.0102667	sci2.1-72		sci1.1-72		P7_i7_2	TCCGGAGA	P5_i5_9	TTCTCGTA	1.925	1.54	1	1	72	1	72
DJ_Hs_PBMC_K4me123_DJ_	0.0102667	sci2.1-72		sci1.1-72		P7_i7_2	TCCGGAGA	P5_i5_5	AGGCGAAG	1.925	1.54	1	1	72	1	72
DJ_Hs_PBMC_K4me123_DJ_	0.0102667	sci2.1-72		sci1.1-72		P7_i7_2	TCCGGAGA	P5_i5_6	TAATCTTA	1.925	1.54	1	1	72	1	72
DJ_Hs_PBMC_K4me123_DJ_	0.0102667	sci2.1-72		sci1.1-72		P7_i7_2	TCCGGAGA	P5_i5_7	CAGGACGT	1.925	1.54	1	1	72	1	72
DJ_Hs_PBMC_K4me123_DJ_	0.0102667	sci2.1-72		sci1.1-72		P7_i7_2	TCCGGAGA	P5_i5_8	GTACTGAC	1.925	1.54	1	1	72	1	72
DJ_Hs_PBMC_K4me123_MM_	0.0102667	sci2.1-72		sci1.1-72		P7_i7_3	CGCTCATT	P5_i5_1	TATAGCCT	1.925	1.54	1	1	72	1	72
DJ_Hs_PBMC_K4me123_MM_	0.0102667	sci2.1-72		sci1.1-72		P7_i7_3	CGCTCATT	P5_i5_2	ATAGAGGC	1.925	1.54	1	1	72	1	72
DJ_Hs_PBMC_K4me123_MM_	0.0102667	sci2.1-72		sci1.1-72		P7_i7_3	CGCTCATT	P5_i5_3	CCTATCCT	1.925	1.54	1	1	72	1	72
DJ_Hs_PBMC_K4me123_MM_	0.0102667	sci2.1-72		sci1.1-72		P7_i7_3	CGCTCATT	P5_i5_9	TTCTCGTA	1.925	1.54	1	1	72	1	72
DJ_Hs_PBMC_K4me123_MM_	0.0102667	sci2.1-72		sci1.1-72		P7_i7_3	CGCTCATT	P5_i5_5	AGGCGAAG	1.925	1.54	1	1	72	1	72
DJ_Hs_PBMC_K4me123_MM_	0.0102667	sci2.1-72		sci1.1-72		P7_i7_3	CGCTCATT	P5_i5_6	TAATCTTA	1.925	1.54	1	1	72	1	72
DJ_Hs_PBMC_K4me123_MM_	0.0102667	sci2.1-72		sci1.1-72		P7_i7_3	CGCTCATT	P5_i5_7	CAGGACGT	1.925	1.54	1	1	72	1	72
DJ_Hs_PBMC_K4me123_MM_	0.0102667	sci2.1-72		sci1.1-72		P7_i7_3	CGCTCATT	P5_i5_8	GTACTGAC	1.925	1.54	1	1	72	1	72
DJ_Hs_PBMC_K4me123_MM_	0.0102667	sci2.1-72		sci1.1-72		P7_i7_4	GAGATTCC	P5_i5_1	TATAGCCT	1.925	1.54	1	1	72	1	72
DJ_Hs_PBMC_K4me123_MM_	0.0102667	sci2.1-72		sci1.1-72		P7_i7_4	GAGATTCC	P5_i5_2	ATAGAGGC	1.925	1.54	1	1	72	1	72
DJ_Hs_PBMC_K4me123_MM_	0.0102667	sci2.1-72		sci1.1-72		P7_i7_4	GAGATTCC	P5_i5_3	CCTATCCT	1.925	1.54	1	1	72	1	72
DJ_Hs_PBMC_K4me123_MM_	0.0102667	sci2.1-72		sci1.1-72		P7_i7_4	GAGATTCC	P5_i5_9	TTCTCGTA	1.925	1.54	1	1	72	1	72
DJ_Hs_PBMC_K4me123_MM_	0.0102667	sci2.1-72		sci1.1-72		P7_i7_4	GAGATTCC	P5_i5_5	AGGCGAAG	1.925	1.54	1	1	72	1	72
DJ_Hs_PBMC_K4me123_MM_	0.0102667	sci2.1-72		sci1.1-72		P7_i7_4	GAGATTCC	P5_i5_6	TAATCTTA	1.925	1.54	1	1	72	1	72
DJ_Hs_PBMC_K4me123_MM_	0.0102667	sci2.1-72		sci1.1-72		P7_i7_4	GAGATTCC	P5_i5_7	CAGGACGT	1.925	1.54	1	1	72	1	72
DJ_Hs_PBMC_K4me123_MM_	0.0102667	sci2.1-72		sci1.1-72		P7_i7_4	GAGATTCC	P5_i5_8	GTACTGAC	1.925	1.54	1	1	72	1	72
DJ_Hs_PBMC_K4me123_DJnMM_	0.0102667	sci2.1-72		sci1.1-72		P7_i7_5	ATTCAGAA	P5_i5_1	TATAGCCT	1.925	1.54	1	1	72	1	72
DJ_Hs_PBMC_K4me123_DJnMM_	0.0102667	sci2.1-72		sci1.1-72		P7_i7_5	ATTCAGAA	P5_i5_2	ATAGAGGC	1.925	1.54	1	1	72	1	72
DJ_Hs_PBMC_K4me123_DJnMM_	0.0102667	sci2.1-72		sci1.1-72		P7_i7_5	ATTCAGAA	P5_i5_3	CCTATCCT	1.925	1.54	1	1	72	1	72
DJ_Hs_PBMC_K4me123_DJnMM_	0.0102667	sci2.1-72		sci1.1-72		P7_i7_5	ATTCAGAA	P5_i5_9	TTCTCGTA	1.925	1.54	1	1	72	1	72
DJ_Hs_PBMC_K4me123_DJnMM_	0.0102667	sci2.1-72		sci1.1-72		P7_i7_5	ATTCAGAA	P5_i5_5	AGGCGAAG	1.925	1.54	1	1	72	1	72
DJ_Hs_PBMC_K4me123_DJnMM_	0.0102667	sci2.1-72		sci1.1-72		P7_i7_5	ATTCAGAA	P5_i5_6	TAATCTTA	1.925	1.54	1	1	72	1	72
DJ_Hs_PBMC_K4me123_DJnMM_	0.0102667	sci2.1-72		sci1.1-72		P7_i7_5	ATTCAGAA	P5_i5_7	CAGGACGT	1.925	1.54	1	1	72	1	72
DJ_Hs_PBMC_K4me123_DJnMM_	0.0102667	sci2.1-72		sci1.1-72		P7_i7_5	ATTCAGAA	P5_i5_8	GTACTGAC	1.925	1.54	1	1	72	1	72
DJ_Hs_PBMC_K4me123_DJnMM_	0.0102667	sci2.1-72		sci1.1-72		P7_i7_6	GAATTCGT	P5_i5_1	TATAGCCT	1.925	1.54	1	1	72	1	72
DJ_Hs_PBMC_K4me123_DJnMM_	0.0102667	sci2.1-72		sci1.1-72		P7_i7_6	GAATTCGT	P5_i5_2	ATAGAGGC	1.925	1.54	1	1	72	1	72
DJ_Hs_PBMC_K4me123_DJnMM_	0.0102667	sci2.1-72		sci1.1-72		P7_i7_6	GAATTCGT	P5_i5_3	CCTATCCT	1.925	1.54	1	1	72	1	72
DJ_Hs_PBMC_K4me123_DJnMM_	0.0102667	sci2.1-72		sci1.1-72		P7_i7_6	GAATTCGT	P5_i5_9	TTCTCGTA	1.925	1.54	1	1	72	1	72
DJ_Hs_PBMC_K4me123_DJnMM_	0.0102667	sci2.1-72		sci1.1-72		P7_i7_6	GAATTCGT	P5_i5_5	AGGCGAAG	1.925	1.54	1	1	72	1	72
DJ_Hs_PBMC_K4me123_DJnMM_	0.0102667	sci2.1-72		sci1.1-72		P7_i7_6	GAATTCGT	P5_i5_6	TAATCTTA	1.925	1.54	1	1	72	1	72
DJ_Hs_PBMC_K4me123_DJnMM_	0.0102667	sci2.1-72		sci1.1-72		P7_i7_6	GAATTCGT	P5_i5_7	CAGGACGT	1.925	1.54	1	1	72	1	72
DJ_Hs_PBMC_K4me123_DJnMM_	0.0102667	sci2.1-72		sci1.1-72		P7_i7_6	GAATTCGT	P5_i5_8	GTACTGAC	1.925	1.54	1	1	72	1	72
DJ_Hs_PBMC_K27me3_DJ_	0.0102667	sci2.1-72		sci1.1-72		P7_i7_7	CTGAAGCT	P5_i5_1	TATAGCCT	1.925	1.54	1	1	72	1	72
DJ_Hs_PBMC_K27me3_DJ_	0.0102667	sci2.1-72		sci1.1-72		P7_i7_7	CTGAAGCT	P5_i5_2	ATAGAGGC	1.925	1.54	1	1	72	1	72
DJ_Hs_PBMC_K27me3_DJ_	0.0102667	sci2.1-72		sci1.1-72		P7_i7_7	CTGAAGCT	P5_i5_3	CCTATCCT	1.925	1.54	1	1	72	1	72
DJ_Hs_PBMC_K27me3_DJ_	0.0102667	sci2.1-72		sci1.1-72		P7_i7_7	CTGAAGCT	P5_i5_9	TTCTCGTA	1.925	1.54	1	1	72	1	72
DJ_Hs_PBMC_K27me3_DJ_	0.0102667	sci2.1-72		sci1.1-72		P7_i7_7	CTGAAGCT	P5_i5_5	AGGCGAAG	1.925	1.54	1	1	72	1	72
DJ_Hs_PBMC_K27me3_DJ_	0.0102667	sci2.1-72		sci1.1-72		P7_i7_7	CTGAAGCT	P5_i5_6	TAATCTTA	1.925	1.54	1	1	72	1	72
DJ_Hs_PBMC_K27me3_DJ_	0.0102667	sci2.1-72		sci1.1-72		P7_i7_7	CTGAAGCT	P5_i5_7	CAGGACGT	1.925	1.54	1	1	72	1	72
DJ_Hs_PBMC_K27me3_DJ_	0.0102667	sci2.1-72		sci1.1-72		P7_i7_7	CTGAAGCT	P5_i5_8	GTACTGAC	1.925	1.54	1	1	72	1	72
DJ_Hs_PBMC_K27me3_DJ_	0.0102667	sci2.1-72		sci1.1-72		P7_i7_8	TAATGCGC	P5_i5_1	TATAGCCT	1.925	1.54	1	1	72	1	72
DJ_Hs_PBMC_K27me3_DJ_	0.0102667	sci2.1-72		sci1.1-72		P7_i7_8	TAATGCGC	P5_i5_2	ATAGAGGC	1.925	1.54	1	1	72	1	72
DJ_Hs_PBMC_K27me3_DJ_	0.0102667	sci2.1-72		sci1.1-72		P7_i7_8	TAATGCGC	P5_i5_3	CCTATCCT	1.925	1.54	1	1	72	1	72
DJ_Hs_PBMC_K27me3_DJ_	0.0102667	sci2.1-72		sci1.1-72		P7_i7_8	TAATGCGC	P5_i5_9	TTCTCGTA	1.925	1.54	1	1	72	1	72
DJ_Hs_PBMC_K27me3_DJ_	0.0102667	sci2.1-72		sci1.1-72		P7_i7_8	TAATGCGC	P5_i5_5	AGGCGAAG	1.925	1.54	1	1	72	1	72
DJ_Hs_PBMC_K27me3_DJ_	0.0102667	sci2.1-72		sci1.1-72		P7_i7_8	TAATGCGC	P5_i5_6	TAATCTTA	1.925	1.54	1	1	72	1	72
DJ_Hs_PBMC_K27me3_DJ_	0.0102667	sci2.1-72		sci1.1-72		P7_i7_8	TAATGCGC	P5_i5_7	CAGGACGT	1.925	1.54	1	1	72	1	72
DJ_Hs_PBMC_K27me3_DJ_	0.0102667	sci2.1-72		sci1.1-72		P7_i7_8	TAATGCGC	P5_i5_8	GTACTGAC	1.925	1.54	1	1	72	1	72
DJ_Hs_PBMC_K27me3_MM_	0.0102667	sci2.1-72		sci1.1-72		P7_i7_9	CGGCTATG	P5_i5_1	TATAGCCT	1.925	1.54	1	1	72	1	72
DJ_Hs_PBMC_K27me3_MM_	0.0102667	sci2.1-72		sci1.1-72		P7_i7_9	CGGCTATG	P5_i5_2	ATAGAGGC	1.925	1.54	1	1	72	1	72
DJ_Hs_PBMC_K27me3_MM_	0.0102667	sci2.1-72		sci1.1-72		P7_i7_9	CGGCTATG	P5_i5_3	CCTATCCT	1.925	1.54	1	1	72	1	72
DJ_Hs_PBMC_K27me3_MM_	0.0102667	sci2.1-72		sci1.1-72		P7_i7_9	CGGCTATG	P5_i5_9	TTCTCGTA	1.925	1.54	1	1	72	1	72
DJ_Hs_PBMC_K27me3_MM_	0.0102667	sci2.1-72		sci1.1-72		P7_i7_9	CGGCTATG	P5_i5_5	AGGCGAAG	1.925	1.54	1	1	72	1	72
DJ_Hs_PBMC_K27me3_MM_	0.0102667	sci2.1-72		sci1.1-72		P7_i7_9	CGGCTATG	P5_i5_6	TAATCTTA	1.925	1.54	1	1	72	1	72
DJ_Hs_PBMC_K27me3_MM_	0.0102667	sci2.1-72		sci1.1-72		P7_i7_9	CGGCTATG	P5_i5_7	CAGGACGT	1.925	1.54	1	1	72	1	72
DJ_Hs_PBMC_K27me3_MM_	0.0102667	sci2.1-72		sci1.1-72		P7_i7_9	CGGCTATG	P5_i5_8	GTACTGAC	1.925	1.54	1	1	72	1	72
DJ_Hs_PBMC_K27me3_MM_	0.0102667	sci2.1-72		sci1.1-72		P7_i7_10	TCCGCGAA	P5_i5_1	TATAGCCT	1.925	1.54	1	1	72	1	72
DJ_Hs_PBMC_K27me3_MM_	0.0102667	sci2.1-72		sci1.1-72		P7_i7_10	TCCGCGAA	P5_i5_2	ATAGAGGC	1.925	1.54	1	1	72	1	72
DJ_Hs_PBMC_K27me3_MM_	0.0102667	sci2.1-72		sci1.1-72		P7_i7_10	TCCGCGAA	P5_i5_3	CCTATCCT	1.925	1.54	1	1	72	1	72
DJ_Hs_PBMC_K27me3_MM_	0.0102667	sci2.1-72		sci1.1-72		P7_i7_10	TCCGCGAA	P5_i5_9	TTCTCGTA	1.925	1.54	1	1	72	1	72
DJ_Hs_PBMC_K27me3_MM_	0.0102667	sci2.1-72		sci1.1-72		P7_i7_10	TCCGCGAA	P5_i5_5	AGGCGAAG	1.925	1.54	1	1	72	1	72
DJ_Hs_PBMC_K27me3_MM_	0.0102667	sci2.1-72		sci1.1-72		P7_i7_10	TCCGCGAA	P5_i5_6	TAATCTTA	1.925	1.54	1	1	72	1	72
DJ_Hs_PBMC_K27me3_MM_	0.0102667	sci2.1-72		sci1.1-72		P7_i7_10	TCCGCGAA	P5_i5_7	CAGGACGT	1.925	1.54	1	1	72	1	72
DJ_Hs_PBMC_K27me3_MM_	0.0102667	sci2.1-72		sci1.1-72		P7_i7_10	TCCGCGAA	P5_i5_8	GTACTGAC	1.925	1.54	1	1	72	1	72
DJ_Hs_PBMC_K27me3_DJnMM_	0.0102667	sci2.1-72		sci1.1-72		P7_i7_11	TCTCGCGC	P5_i5_1	TATAGCCT	1.925	1.54	1	1	72	1	72
DJ_Hs_PBMC_K27me3_DJnMM_	0.0102667	sci2.1-72		sci1.1-72		P7_i7_11	TCTCGCGC	P5_i5_2	ATAGAGGC	1.925	1.54	1	1	72	1	72
DJ_Hs_PBMC_K27me3_DJnMM_	0.0102667	sci2.1-72		sci1.1-72		P7_i7_11	TCTCGCGC	P5_i5_3	CCTATCCT	1.925	1.54	1	1	72	1	72
DJ_Hs_PBMC_K27me3_DJnMM_	0.0102667	sci2.1-72		sci1.1-72		P7_i7_11	TCTCGCGC	P5_i5_9	TTCTCGTA	1.925	1.54	1	1	72	1	72
DJ_Hs_PBMC_K27me3_DJnMM_	0.0102667	sci2.1-72		sci1.1-72		P7_i7_11	TCTCGCGC	P5_i5_5	AGGCGAAG	1.925	1.54	1	1	72	1	72
DJ_Hs_PBMC_K27me3_DJnMM_	0.0102667	sci2.1-72		sci1.1-72		P7_i7_11	TCTCGCGC	P5_i5_6	TAATCTTA	1.925	1.54	1	1	72	1	72
DJ_Hs_PBMC_K27me3_DJnMM_	0.0102667	sci2.1-72		sci1.1-72		P7_i7_11	TCTCGCGC	P5_i5_7	CAGGACGT	1.925	1.54	1	1	72	1	72
DJ_Hs_PBMC_K27me3_DJnMM_	0.0102667	sci2.1-72		sci1.1-72		P7_i7_11	TCTCGCGC	P5_i5_8	GTACTGAC	1.925	1.54	1	1	72	1	72
DJ_Hs_PBMC_K27me3_DJnMM_	0.0102667	sci2.1-72		sci1.1-72		P7_i7_12	AGCGATAG	P5_i5_1	TATAGCCT	1.925	1.54	1	1	72	1	72
DJ_Hs_PBMC_K27me3_DJnMM_	0.0102667	sci2.1-72		sci1.1-72		P7_i7_12	AGCGATAG	P5_i5_2	ATAGAGGC	1.925	1.54	1	1	72	1	72
DJ_Hs_PBMC_K27me3_DJnMM_	0.0102667	sci2.1-72		sci1.1-72		P7_i7_12	AGCGATAG	P5_i5_3	CCTATCCT	1.925	1.54	1	1	72	1	72
DJ_Hs_PBMC_K27me3_DJnMM_	0.0102667	sci2.1-72		sci1.1-72		P7_i7_12	AGCGATAG	P5_i5_9	TTCTCGTA	1.925	1.54	1	1	72	1	72
DJ_Hs_PBMC_K27me3_DJnMM_	0.0102667	sci2.1-72		sci1.1-72		P7_i7_12	AGCGATAG	P5_i5_5	AGGCGAAG	1.925	1.54	1	1	72	1	72
DJ_Hs_PBMC_K27me3_DJnMM_	0.0102667	sci2.1-72		sci1.1-72		P7_i7_12	AGCGATAG	P5_i5_6	TAATCTTA	1.925	1.54	1	1	72	1	72
DJ_Hs_PBMC_K27me3_DJnMM_	0.0102667	sci2.1-72		sci1.1-72		P7_i7_12	AGCGATAG	P5_i5_7	CAGGACGT	1.925	1.54	1	1	72	1	72
DJ_Hs_PBMC_K27me3_DJnMM_	0.0102667	sci2.1-72		sci1.1-72		P7_i7_12	AGCGATAG	P5_i5_8	GTACTGAC	1.925	1.54	1	1	72	1	72
	0.9856									184.8	147.84
